# Supplementary material for: HiCRep.py: fast comparison of Hi-C contact matrices in Python
Source: Bioinformatics. 2021 Feb 12;37(18):2996–7. doi: 10.1093/bioinformatics/btab097 (PMC8479650; doi:10.1093/bioinformatics/btab097)
Supplement: btab097_Supplementary_Data [file btab097_supplementary_data.zip]

Archive with 3 entries (3 files):
- hicrep_supplement.pdf
- hicrep_supplementary_table_1.txt
- hicrep_supplementary_table_2.txt
