# Supplementary material for: HiCRep.py: fast comparison of Hi-C contact matrices in Python
Source: Bioinformatics. 2021 Feb 12;37(18):2996–7. doi: 10.1093/bioinformatics/btab097 (PMC8479650; doi:10.1093/bioinformatics/btab097)
Supplement: btab097_Supplementary_Data [file btab097_supplementary_data.zip › hicrep_supplementary_table_1.txt]

Biosource	Assay Type	File Accession	Figure Panel
SK-N-MC	Dilution Hi-C	4DNFIDQOLVA1	A
SK-N-MC	Dilution Hi-C	4DNFILS6PDR3	A
HAP-1	in situ Hi-C	4DNFIVNCTHHT	A
HAP-1	in situ Hi-C	4DNFI8LRS9GC	A
HAP-1	in situ Hi-C	4DNFIZI4AP2U	A
HAP-1	in situ Hi-C	4DNFIEO53L61	A
WTC-11	DNase Hi-C	4DNFIBRMXBXT	A
WTC-11	DNase Hi-C	4DNFIXGBHZXS	A
WTC-11	DNase Hi-C	4DNFIQIRMZFB	A
WTC-11	DNase Hi-C	4DNFIW25CRL8	A
WTC-11	DNase Hi-C	4DNFIURGNLT4	A
WTC-11	DNase Hi-C	4DNFI78RAXOO	A
IMR-90	in situ Hi-C	4DNFIW2BKSNF	A
IMR-90	in situ Hi-C	4DNFIH1ZQWOM	A
CyT49	in situ Hi-C	4DNFIELSHHII	A
CyT49	in situ Hi-C	4DNFITKCX2DO	A
CyT49	in situ Hi-C	4DNFIZ1BMAHE	A
CyT49	in situ Hi-C	4DNFIZUV87TW	A
CyT49	in situ Hi-C	4DNFI4LG5248	A
CyT49	in situ Hi-C	4DNFIKZHGYEO	A
CyT49	in situ Hi-C	4DNFI9VR75SS	A
CyT49	in situ Hi-C	4DNFIKGQSUNZ	A
K562	in situ Hi-C	4DNFI55PKDYG	A
K562	in situ Hi-C	4DNFI5OJRJER	A
K562	in situ Hi-C	4DNFI1I34WQ2	A
K562	in situ Hi-C	4DNFISZ17W81	A
K562	in situ Hi-C	4DNFIW66CMJY	A
K562	in situ Hi-C	4DNFIXLRBJSK	A
K562	in situ Hi-C	4DNFIC4PC9O3	A
K562	in situ Hi-C	4DNFIP7731QY	A
GM12878	in situ Hi-C	4DNFIANAU65D	A
GM12878	in situ Hi-C	4DNFIZTW3MEY	A
GM12878	in situ Hi-C	4DNFIIS73OJN	A
GM12878	in situ Hi-C	4DNFIUOVQH68	A
GM12878	Dilution Hi-C	4DNFISVQRP7I	A
GM12878	Dilution Hi-C	4DNFIYDCC589	A
GM19240	Dilution Hi-C	4DNFIJHG5AA8	A
GM19240	Dilution Hi-C	4DNFIDUCCV8B	A
CyT49	in situ Hi-C	4DNFIXOWKAM6	B
CyT49	in situ Hi-C	4DNFIK3NF6R2	B
CyT49	in situ Hi-C	4DNFI2VYSX9M	B
CyT49	in situ Hi-C	4DNFINXSKZ4F	B
WTC-11	in situ Hi-C	4DNFIYGPDLKF	B
WTC-11	Micro-C	4DNFIXJ5WTBJ	B
WTC-11	in situ Hi-C	4DNFIVKQADWM	B
WTC-11	Micro-C	4DNFI31XBNMI	B
H9	in situ Hi-C	4DNFI8RH55DO	B
H9	in situ Hi-C	4DNFIIOUG5RF	B
H9	in situ Hi-C	4DNFIPO1DGLH	B
H9	in situ Hi-C	4DNFIRO3DQCO	B
H9	in situ Hi-C	4DNFI4DCV74I	B
H9	in situ Hi-C	4DNFIT5YVTLO	B
HeLa cell line	Dilution Hi-C	4DNFIJNGK2JN	B
HeLa cell line	Dilution Hi-C	4DNFIH7MQHOR	B
HeLa cell line	Dilution Hi-C	4DNFI7VOUC33	B
HeLa cell line	Dilution Hi-C	4DNFI9BA2KDU	B
HeLa cell line	Dilution Hi-C	4DNFIEVNIWQ5	B
HeLa cell line	Dilution Hi-C	4DNFI8QIHT84	B
HeLa cell line	Dilution Hi-C	4DNFILPVQ3SO	B
HeLa cell line	Dilution Hi-C	4DNFIJ28YHPI	B
HeLa cell line	Dilution Hi-C	4DNFIVCGZ44G	B
HeLa cell line	Dilution Hi-C	4DNFISYVIBKG	B
HeLa cell line	Dilution Hi-C	4DNFIWKNZ73U	B
HeLa cell line	Dilution Hi-C	4DNFIQ9FG7RR	B
HeLa cell line	Dilution Hi-C	4DNFIYGT4QT4	B
HeLa cell line	Dilution Hi-C	4DNFIBNTKRQT	B
HeLa cell line	Dilution Hi-C	4DNFI17E9AYZ	B
HeLa cell line	Dilution Hi-C	4DNFIW36ZQ5G	B
HeLa cell line	Dilution Hi-C	4DNFISADX1H8	B
LMNA-R225X-het	DNase Hi-C	4DNFI5SY8QBO	B
LMNA-R225X-het	DNase Hi-C	4DNFI3HNIMYF	B
LMNA-R225X-het	DNase Hi-C	4DNFI6LYNE59	B
HCT116	in situ Hi-C	4DNFIACWCWO1	B
HCT116	in situ Hi-C	4DNFINKNVML6	B
HCT116	in situ Hi-C	4DNFI2NUHMIM	B
HCT116	in situ Hi-C	4DNFILP99QJS	B
HCT116	in situ Hi-C	4DNFIFLDVASC	B
HCT116	in situ Hi-C	4DNFIFZ72IFL	B
HCT116	in situ Hi-C	4DNFIRDRROK4	B
HCT116	in situ Hi-C	4DNFIG4QMUS3	B
HCT116	in situ Hi-C	4DNFIVYE4XLX	B
HCT116	in situ Hi-C	4DNFIXJLMDBZ	B
HCT116	in situ Hi-C	4DNFIBUSK2WT	B
HCT116	in situ Hi-C	4DNFILF7ZB7N	B
HCT116	in situ Hi-C	4DNFIBSLD9S9	B
HCT116	in situ Hi-C	4DNFINIQYFKT	B
HCT116	in situ Hi-C	4DNFIAVRY6RG	B
HCT116	in situ Hi-C	4DNFIU4BSYEG	B
HCT116	in situ Hi-C	4DNFITRU4CYZ	B
HCT116	in situ Hi-C	4DNFIUWSF5UZ	B
HCT116	in situ Hi-C	4DNFISG9J7WY	B
HCT116	in situ Hi-C	4DNFI8WFZESH	B
HCT116	in situ Hi-C	4DNFICX9WC4A	B
HCT116	in situ Hi-C	4DNFI96HE5KV	B
HCT116	in situ Hi-C	4DNFIMWTC51C	B
HCT116	in situ Hi-C	4DNFIT7UO6QO	B
HCT116	in situ Hi-C	4DNFIIXUXJNC	B
HCT116	in situ Hi-C	4DNFINLAEO87	B
HCT116	in situ Hi-C	4DNFIUY7UMCJ	B
HCT116	in situ Hi-C	4DNFIPR9ME2V	B
HCT116	in situ Hi-C	4DNFIRPDVM9P	B
HCT116	in situ Hi-C	4DNFIOQLTI9G	B
HCT116	in situ Hi-C	4DNFI7UMLK56	B
HCT116	in situ Hi-C	4DNFIWSW17Q9	B
HCT116	in situ Hi-C	4DNFIBV4EA9G	B
HCT116	in situ Hi-C	4DNFIG7XSEXB	B
HCT116	in situ Hi-C	4DNFICB2MFR8	B
HCT116	in situ Hi-C	4DNFIX86CKPR	B
HCT116	in situ Hi-C	4DNFILFLHYMF	B
HCT116	in situ Hi-C	4DNFIN28B4OK	B
HCT116	in situ Hi-C	4DNFIZP3OYNJ	B
HCT116	in situ Hi-C	4DNFIU5DGDEQ	B
HCT116	in situ Hi-C	4DNFI7S9R4LK	B
HCT116	in situ Hi-C	4DNFI1416RGH	B
HCT116	in situ Hi-C	4DNFI71TI1RU	B
HCT116	in situ Hi-C	4DNFI1IN52AV	B
HCT116	in situ Hi-C	4DNFICUGFSPL	B
HCT116	in situ Hi-C	4DNFILX91QL3	B
HCT116	in situ Hi-C	4DNFINBNRNFT	B
HCT116	in situ Hi-C	4DNFINSF15ZM	B
HCT116	in situ Hi-C	4DNFIA5HUMWY	B
HCT116	in situ Hi-C	4DNFICOGP58X	B
HCT116	in situ Hi-C	4DNFIC8UDI6X	B
HCT116	in situ Hi-C	4DNFIIKYHTTF	B
HCT116	in situ Hi-C	4DNFI1F4VLKI	B
HCT116	in situ Hi-C	4DNFIE85D1NN	B
HCT116	in situ Hi-C	4DNFIX34YFA7	B
HCT116	in situ Hi-C	4DNFIZNPXJ2V	B
