# Supplementary material for: HiCRep.py: fast comparison of Hi-C contact matrices in Python
Source: Bioinformatics. 2021 Feb 12;37(18):2996–7. doi: 10.1093/bioinformatics/btab097 (PMC8479650; doi:10.1093/bioinformatics/btab097)
Supplement: btab097_Supplementary_Data [file btab097_supplementary_data.zip › hicrep_supplementary_table_2.txt]

First File Accession	Second File Accession	Relationship
4DNFI9VR75SS	4DNFIKGQSUNZ	Replicates
4DNFIELSHHII	4DNFITKCX2DO	Replicates
4DNFIZ1BMAHE	4DNFIZUV87TW	Replicates
4DNFI4LG5248	4DNFIKZHGYEO	Replicates
4DNFIP7731QY	4DNFIC4PC9O3	Replicates
4DNFI5OJRJER	4DNFI55PKDYG	Replicates
4DNFI1I34WQ2	4DNFISZ17W81	Replicates
4DNFIXLRBJSK	4DNFIW66CMJY	Replicates
4DNFI78RAXOO	4DNFIURGNLT4	Replicates
4DNFIBRMXBXT	4DNFIXGBHZXS	Replicates
4DNFIW25CRL8	4DNFIQIRMZFB	Replicates
4DNFIZI4AP2U	4DNFIEO53L61	Replicates
4DNFIVNCTHHT	4DNFI8LRS9GC	Replicates
4DNFIYDCC589	4DNFISVQRP7I	Replicates
4DNFIANAU65D	4DNFIZTW3MEY	Replicates
4DNFIUOVQH68	4DNFIIS73OJN	Replicates
4DNFIW2BKSNF	4DNFIH1ZQWOM	Replicates
4DNFIDQOLVA1	4DNFILS6PDR3	Replicates
4DNFIJHG5AA8	4DNFIDUCCV8B	Replicates
4DNFI9VR75SS	4DNFITKCX2DO	Same Cell Type
4DNFI9VR75SS	4DNFIZUV87TW	Same Cell Type
4DNFI9VR75SS	4DNFIKZHGYEO	Same Cell Type
4DNFIELSHHII	4DNFIKGQSUNZ	Same Cell Type
4DNFIELSHHII	4DNFIZUV87TW	Same Cell Type
4DNFIELSHHII	4DNFIKZHGYEO	Same Cell Type
4DNFIZ1BMAHE	4DNFIKGQSUNZ	Same Cell Type
4DNFIZ1BMAHE	4DNFITKCX2DO	Same Cell Type
4DNFIZ1BMAHE	4DNFIKZHGYEO	Same Cell Type
4DNFI4LG5248	4DNFIKGQSUNZ	Same Cell Type
4DNFI4LG5248	4DNFITKCX2DO	Same Cell Type
4DNFI4LG5248	4DNFIZUV87TW	Same Cell Type
4DNFIP7731QY	4DNFI55PKDYG	Same Cell Type
4DNFIP7731QY	4DNFISZ17W81	Same Cell Type
4DNFIP7731QY	4DNFIW66CMJY	Same Cell Type
4DNFI5OJRJER	4DNFIC4PC9O3	Same Cell Type
4DNFI5OJRJER	4DNFISZ17W81	Same Cell Type
4DNFI5OJRJER	4DNFIW66CMJY	Same Cell Type
4DNFI1I34WQ2	4DNFIC4PC9O3	Same Cell Type
4DNFI1I34WQ2	4DNFI55PKDYG	Same Cell Type
4DNFI1I34WQ2	4DNFIW66CMJY	Same Cell Type
4DNFIXLRBJSK	4DNFIC4PC9O3	Same Cell Type
4DNFIXLRBJSK	4DNFI55PKDYG	Same Cell Type
4DNFIXLRBJSK	4DNFISZ17W81	Same Cell Type
4DNFI78RAXOO	4DNFIXGBHZXS	Same Cell Type
4DNFI78RAXOO	4DNFIQIRMZFB	Same Cell Type
4DNFIBRMXBXT	4DNFIURGNLT4	Same Cell Type
4DNFIBRMXBXT	4DNFIQIRMZFB	Same Cell Type
4DNFIW25CRL8	4DNFIURGNLT4	Same Cell Type
4DNFIW25CRL8	4DNFIXGBHZXS	Same Cell Type
4DNFIZI4AP2U	4DNFI8LRS9GC	Same Cell Type
4DNFIVNCTHHT	4DNFIEO53L61	Same Cell Type
4DNFIYDCC589	4DNFIZTW3MEY	Same Cell Type
4DNFIYDCC589	4DNFIIS73OJN	Same Cell Type
4DNFIANAU65D	4DNFISVQRP7I	Same Cell Type
4DNFIANAU65D	4DNFIIS73OJN	Same Cell Type
4DNFIUOVQH68	4DNFIZTW3MEY	Same Cell Type
4DNFIUOVQH68	4DNFIIS73OJN	Same Cell Type
4DNFI9VR75SS	4DNFISZ17W81	Different Cell Type
4DNFIELSHHII	4DNFIC4PC9O3	Different Cell Type
4DNFIELSHHII	4DNFIEO53L61	Different Cell Type
4DNFIELSHHII	4DNFIIS73OJN	Different Cell Type
4DNFIZ1BMAHE	4DNFIXGBHZXS	Different Cell Type
4DNFI4LG5248	4DNFI55PKDYG	Different Cell Type
4DNFI4LG5248	4DNFIURGNLT4	Different Cell Type
4DNFIP7731QY	4DNFIEO53L61	Different Cell Type
4DNFI5OJRJER	4DNFIIS73OJN	Different Cell Type
4DNFI5OJRJER	4DNFISVQRP7I	Different Cell Type
4DNFI5OJRJER	4DNFIKGQSUNZ	Different Cell Type
4DNFI5OJRJER	4DNFIURGNLT4	Different Cell Type
4DNFI1I34WQ2	4DNFIZUV87TW	Different Cell Type
4DNFI1I34WQ2	4DNFILS6PDR3	Different Cell Type
4DNFIXLRBJSK	4DNFITKCX2DO	Different Cell Type
4DNFIXLRBJSK	4DNFIZTW3MEY	Different Cell Type
4DNFIXLRBJSK	4DNFIQIRMZFB	Different Cell Type
4DNFI78RAXOO	4DNFISVQRP7I	Different Cell Type
4DNFI78RAXOO	4DNFITKCX2DO	Different Cell Type
4DNFIBRMXBXT	4DNFIIS73OJN	Different Cell Type
4DNFIW25CRL8	4DNFI55PKDYG	Different Cell Type
4DNFIW25CRL8	4DNFIKGQSUNZ	Different Cell Type
4DNFIZI4AP2U	4DNFIDUCCV8B	Different Cell Type
4DNFIVNCTHHT	4DNFIC4PC9O3	Different Cell Type
4DNFIVNCTHHT	4DNFITKCX2DO	Different Cell Type
4DNFIYDCC589	4DNFIH1ZQWOM	Different Cell Type
4DNFIANAU65D	4DNFIKGQSUNZ	Different Cell Type
4DNFIANAU65D	4DNFIKZHGYEO	Different Cell Type
4DNFIUOVQH68	4DNFILS6PDR3	Different Cell Type
4DNFIUOVQH68	4DNFIZUV87TW	Different Cell Type
4DNFIUOVQH68	4DNFIH1ZQWOM	Different Cell Type
4DNFIW2BKSNF	4DNFIQIRMZFB	Different Cell Type
4DNFIW2BKSNF	4DNFIW66CMJY	Different Cell Type
4DNFIDQOLVA1	4DNFIZUV87TW	Different Cell Type
4DNFIDQOLVA1	4DNFI8LRS9GC	Different Cell Type
4DNFIJHG5AA8	4DNFIW66CMJY	Different Cell Type
4DNFIJHG5AA8	4DNFIQIRMZFB	Different Cell Type
4DNFIJHG5AA8	4DNFIKZHGYEO	Different Cell Type
